# Supplementary material for: Development and Validation of the Evaluating Attitudes, Training and Skills in Dysphagia Care (EATS) Questionnaire Among Nursing Home Nurses in Singapore
Source: Nurs Rep. 2025 Nov 17;15(11):405. doi: 10.3390/nursrep15110405 (PMC12655368; doi:10.3390/nursrep15110405)
Supplement: Supplementary file 1 [file nursrep-15-00405-s001.zip]

Archive with 1 entries (1 files):
- nursrep-3936701-supplementary.pdf
